# Supplementary material for: Enabling sulfur-centered nucleophiles in conjunctive coupling: triethylborane-mediated trifluoromethylation via vinylboronate complexes
Source: Chem Sci. 2026 Jul 7. Online ahead of print. doi: 10.1039/d6sc04418b (PMC13377990; doi:10.1039/d6sc04418b)
Supplement: SC-OLF-D6SC04418B-s002 [file SC-OLF-D6SC04418B-s002.cif]

# Supplementary Information (SI) for Chemical Science.
# This journal is © The Royal Society of Chemistry 2026

####################################################################### 
# 
# This file contains crystal structure data downloaded from the 
# Cambridge Structural Database (CSD) hosted by the Cambridge 
# Crystallographic Data Centre (CCDC).
# 
# Full information about CCDC data access policies and citation 
# guidelines are available at http://www.ccdc.cam.ac.uk/access/V1 
# 
# Audit and citation data items may have been added by the CCDC. 
# Please retain this information to preserve the provenance of 
# this file and to allow appropriate attribution of the data. 
# 
#######################################################################

data_FINAL_a
_database_code_depnum_ccdc_archive 'CCDC 2533157'
loop_
_audit_author_name
_audit_author_address
'Apurba Kumar Pal'
;Indian Institute of science Bangalore India
India
;
_audit_update_record             
;
2026-02-25 deposited with the CCDC.	2026-07-02 downloaded from the CCDC.
;

_audit_creation_method           SHELXL-2019/3
_shelx_SHELXL_version_number     2019/3
_chemical_name_systematic        ?
_chemical_name_common            ?
_chemical_melting_point          ?
_chemical_formula_moiety         'C23 H28 B F3 O2 S'
_chemical_formula_sum            'C23 H28 B F3 O2 S'
_chemical_formula_weight         436.32

loop_
_atom_type_symbol
_atom_type_description
_atom_type_scat_dispersion_real
_atom_type_scat_dispersion_imag
_atom_type_scat_source
C C 0.0033 0.0016 'International Tables Vol C Tables 4.2.6.8 and 6.1.1.4'
H H 0.0000 0.0000 'International Tables Vol C Tables 4.2.6.8 and 6.1.1.4'
B B 0.0013 0.0007 'International Tables Vol C Tables 4.2.6.8 and 6.1.1.4'
F F 0.0171 0.0103 'International Tables Vol C Tables 4.2.6.8 and 6.1.1.4'
O O 0.0106 0.0060 'International Tables Vol C Tables 4.2.6.8 and 6.1.1.4'
S S 0.1246 0.1234 'International Tables Vol C Tables 4.2.6.8 and 6.1.1.4'

_space_group_crystal_system      monoclinic
_space_group_IT_number           14
_space_group_name_H-M_alt        'P 21/c'
_space_group_name_Hall           '-P 2ybc'

_shelx_space_group_comment       
;
The symmetry employed for this shelxl refinement is uniquely defined
by the following loop, which should always be used as a source of
symmetry information in preference to the above space-group names.
They are only intended as comments.
;

loop_
_space_group_symop_operation_xyz
'x, y, z'
'-x, y+1/2, -z+1/2'
'-x, -y, -z'
'x, -y-1/2, z-1/2'

_cell_length_a                   13.3845(5)
_cell_length_b                   14.5893(6)
_cell_length_c                   13.2217(5)
_cell_angle_alpha                90
_cell_angle_beta                 119.102(2)
_cell_angle_gamma                90
_cell_volume                     2255.87(16)
_cell_formula_units_Z            4
_cell_measurement_temperature    120(2)
_cell_measurement_reflns_used    2000
_cell_measurement_theta_min      2.7
_cell_measurement_theta_max      27.5

_exptl_crystal_description       Block
_exptl_crystal_colour            White
_exptl_crystal_density_meas      1.28
_exptl_crystal_density_method    'not measured'
_exptl_crystal_density_diffrn    1.285
_exptl_crystal_F_000             920
_exptl_transmission_factor_min   0.672900
_exptl_transmission_factor_max   0.767512
_exptl_crystal_size_max          0.30
_exptl_crystal_size_mid          0.24
_exptl_crystal_size_min          0.20
_exptl_absorpt_coefficient_mu    0.184
_shelx_estimated_absorpt_T_min   ?
_shelx_estimated_absorpt_T_max   ?
_exptl_absorpt_correction_type   Multi-scan
_exptl_absorpt_correction_T_min  ?
_exptl_absorpt_correction_T_max  ?
_exptl_absorpt_process_details   SADABS
_exptl_absorpt_special_details   ?
_diffrn_ambient_temperature      120(2)
_diffrn_radiation_wavelength     0.71073
_diffrn_radiation_type           MoK\a
_diffrn_source                   'Rotating Anode'
_diffrn_measurement_device_type  'Smart APEX 3'
_diffrn_measurement_method       '\f and \w Scans'
_diffrn_detector_area_resol_mean ?
_diffrn_reflns_number            25093
_diffrn_reflns_av_unetI/netI     0.0813
_diffrn_reflns_av_R_equivalents  0.1044
_diffrn_reflns_limit_h_min       -15
_diffrn_reflns_limit_h_max       17
_diffrn_reflns_limit_k_min       -18
_diffrn_reflns_limit_k_max       18
_diffrn_reflns_limit_l_min       -17
_diffrn_reflns_limit_l_max       17
_diffrn_reflns_theta_min         2.792
_diffrn_reflns_theta_max         27.551
_diffrn_reflns_theta_full        25.242
_diffrn_measured_fraction_theta_max 0.996
_diffrn_measured_fraction_theta_full 0.997
_diffrn_reflns_Laue_measured_fraction_max 0.996
_diffrn_reflns_Laue_measured_fraction_full 0.997
_diffrn_reflns_point_group_measured_fraction_max 0.996
_diffrn_reflns_point_group_measured_fraction_full 0.997
_reflns_number_total             5192
_reflns_number_gt                3327
_reflns_threshold_expression     'I > 2\s(I)'
_reflns_Friedel_coverage         0.000
_reflns_Friedel_fraction_max     .
_reflns_Friedel_fraction_full    .

_reflns_special_details          
;
 Reflections were merged by SHELXL according to the crystal
 class for the calculation of statistics and refinement.
 
 _reflns_Friedel_fraction is defined as the number of unique
 Friedel pairs measured divided by the number that would be
 possible theoretically, ignoring centric projections and
 systematic absences.
;

_computing_data_collection       'Bruker Apex 3'
_computing_cell_refinement       'Bruker Apex 3'
_computing_data_reduction        'Bruker Apex 3'
_computing_structure_solution    'SHELXT 2018/2 (Sheldrick, 2018)'
_computing_structure_refinement  'SHELXL-2019/2 (Sheldrick, 2019)'
_computing_molecular_graphics    'ORTEP 3 for windows'
_computing_publication_material  WinGX

_refine_special_details          ?
_refine_ls_structure_factor_coef Fsqd
_refine_ls_matrix_type           full
_refine_ls_weighting_scheme      calc
_refine_ls_weighting_details     
'w=1/[\s^2^(Fo^2^)+(0.1000P)^2^] where P=(Fo^2^+2Fc^2^)/3'
_atom_sites_solution_primary     ?
_atom_sites_solution_secondary   ?
_atom_sites_solution_hydrogens   geom
_refine_ls_hydrogen_treatment    constr
_refine_ls_extinction_method     none
_refine_ls_extinction_coef       .
_refine_ls_number_reflns         5192
_refine_ls_number_parameters     275
_refine_ls_number_restraints     0
_refine_ls_R_factor_all          0.1137
_refine_ls_R_factor_gt           0.0662
_refine_ls_wR_factor_ref         0.1844
_refine_ls_wR_factor_gt          0.1596
_refine_ls_goodness_of_fit_ref   1.008
_refine_ls_restrained_S_all      1.008
_refine_ls_shift/su_max          0.000
_refine_ls_shift/su_mean         0.000

loop_
_atom_site_label
_atom_site_type_symbol
_atom_site_fract_x
_atom_site_fract_y
_atom_site_fract_z
_atom_site_U_iso_or_equiv
_atom_site_adp_type
_atom_site_occupancy
_atom_site_site_symmetry_order
_atom_site_calc_flag
_atom_site_refinement_flags_posn
_atom_site_refinement_flags_adp
_atom_site_refinement_flags_occupancy
_atom_site_disorder_assembly
_atom_site_disorder_group
S1 S 0.38514(7) 0.58369(5) 0.44243(6) 0.0284(2) Uani 1 1 d . . . . .
F1 F 0.26283(18) 0.88588(13) 0.32768(19) 0.0474(5) Uani 1 1 d . . . . .
F2 F 0.36578(19) 0.89113(13) 0.24346(16) 0.0436(5) Uani 1 1 d . . . . .
F3 F 0.44415(18) 0.90318(12) 0.42765(16) 0.0427(5) Uani 1 1 d . . . . .
O1 O 0.13587(16) 0.70404(14) 0.30479(16) 0.0271(5) Uani 1 1 d . . . . .
O2 O 0.20135(16) 0.72316(14) 0.49907(16) 0.0266(5) Uani 1 1 d . . . . .
C1 C 0.6316(2) 0.7774(2) 0.7240(3) 0.0256(6) Uani 1 1 d . . . . .
C2 C 0.6605(3) 0.7189(2) 0.8161(3) 0.0321(7) Uani 1 1 d . . . . .
H2 H 0.643926 0.655423 0.801793 0.038 Uiso 1 1 calc R U . . .
C3 C 0.7132(3) 0.7509(3) 0.9287(3) 0.0393(8) Uani 1 1 d . . . . .
H3 H 0.733306 0.709364 0.991075 0.047 Uiso 1 1 calc R U . . .
C4 C 0.7367(3) 0.8433(3) 0.9505(3) 0.0437(9) Uani 1 1 d . . . . .
H4 H 0.771466 0.865543 1.027752 0.052 Uiso 1 1 calc R U . . .
C5 C 0.7098(3) 0.9027(2) 0.8606(3) 0.0440(9) Uani 1 1 d . . . . .
H5 H 0.726358 0.966170 0.875558 0.053 Uiso 1 1 calc R U . . .
C6 C 0.6582(3) 0.8701(2) 0.7475(3) 0.0348(7) Uani 1 1 d . . . . .
H6 H 0.640791 0.911411 0.685609 0.042 Uiso 1 1 calc R U . . .
C7 C 0.5665(2) 0.7425(2) 0.6015(3) 0.0307(7) Uani 1 1 d . . . . .
H7A H 0.592059 0.679590 0.597294 0.037 Uiso 1 1 calc R U . . .
H7B H 0.581554 0.782291 0.549753 0.037 Uiso 1 1 calc R U . . .
C8 C 0.4384(2) 0.7421(2) 0.5623(2) 0.0240(6) Uani 1 1 d . . . . .
H8A H 0.416168 0.805133 0.571062 0.029 Uiso 1 1 calc R U . . .
H8B H 0.426105 0.702375 0.615934 0.029 Uiso 1 1 calc R U . . .
C9 C 0.3561(2) 0.71003(19) 0.4373(2) 0.0229(6) Uani 1 1 d . . . . .
C10 C 0.0337(2) 0.7207(2) 0.3164(3) 0.0303(7) Uani 1 1 d . . . . .
C11 C 0.0792(2) 0.7044(2) 0.4495(2) 0.0273(6) Uani 1 1 d . . . . .
C12 C 0.3764(2) 0.75538(18) 0.3439(2) 0.0237(6) Uani 1 1 d . . . . .
H12A H 0.454955 0.740611 0.359738 0.028 Uiso 1 1 calc R U . . .
H12B H 0.322582 0.728515 0.267769 0.028 Uiso 1 1 calc R U . . .
C13 C 0.3620(3) 0.8572(2) 0.3365(2) 0.0293(7) Uani 1 1 d . . . . .
C14 C 0.3242(3) 0.54965(19) 0.2944(3) 0.0267(6) Uani 1 1 d . . . . .
C15 C 0.3914(3) 0.5506(2) 0.2414(3) 0.0379(8) Uani 1 1 d . . . . .
H15 H 0.469266 0.568778 0.284200 0.045 Uiso 1 1 calc R U . . .
C16 C 0.3466(5) 0.5256(2) 0.1272(4) 0.0580(12) Uani 1 1 d . . . . .
H16 H 0.393061 0.527166 0.091205 0.070 Uiso 1 1 calc R U . . .
C17 C 0.2341(5) 0.4982(3) 0.0651(3) 0.0692(15) Uani 1 1 d . . . . .
H17 H 0.202135 0.482601 -0.014430 0.083 Uiso 1 1 calc R U . . .
C18 C 0.1679(4) 0.4936(2) 0.1190(4) 0.0611(13) Uani 1 1 d . . . . .
H18 H 0.091298 0.472263 0.077219 0.073 Uiso 1 1 calc R U . . .
C19 C 0.2126(3) 0.5198(2) 0.2336(3) 0.0399(8) Uani 1 1 d . . . . .
H19 H 0.166523 0.517260 0.270098 0.048 Uiso 1 1 calc R U . . .
C20 C -0.0592(3) 0.6559(3) 0.2362(3) 0.0435(9) Uani 1 1 d . . . . .
H20A H -0.127594 0.664916 0.244197 0.065 Uiso 1 1 calc R U . . .
H20B H -0.032579 0.592507 0.256286 0.065 Uiso 1 1 calc R U . . .
H20C H -0.077749 0.668191 0.156074 0.065 Uiso 1 1 calc R U . . .
C21 C -0.0023(3) 0.8194(3) 0.2791(3) 0.0425(9) Uani 1 1 d . . . . .
H21A H -0.073306 0.832403 0.280801 0.064 Uiso 1 1 calc R U . . .
H21B H -0.014733 0.828333 0.200342 0.064 Uiso 1 1 calc R U . . .
H21C H 0.057954 0.860981 0.332145 0.064 Uiso 1 1 calc R U . . .
C22 C 0.0681(3) 0.6058(2) 0.4782(3) 0.0395(8) Uani 1 1 d . . . . .
H22A H -0.012862 0.590649 0.447439 0.059 Uiso 1 1 calc R U . . .
H22B H 0.108682 0.597565 0.562366 0.059 Uiso 1 1 calc R U . . .
H22C H 0.101409 0.565243 0.443299 0.059 Uiso 1 1 calc R U . . .
C23 C 0.0315(3) 0.7688(2) 0.5045(3) 0.0357(8) Uani 1 1 d . . . . .
H23A H -0.051813 0.761942 0.466623 0.054 Uiso 1 1 calc R U . . .
H23B H 0.050662 0.832046 0.495848 0.054 Uiso 1 1 calc R U . . .
H23C H 0.064577 0.754125 0.586996 0.054 Uiso 1 1 calc R U . . .
B1 B 0.2285(3) 0.7135(2) 0.4122(3) 0.0239(7) Uani 1 1 d . . . . .

loop_
_atom_site_aniso_label
_atom_site_aniso_U_11
_atom_site_aniso_U_22
_atom_site_aniso_U_33
_atom_site_aniso_U_23
_atom_site_aniso_U_13
_atom_site_aniso_U_12
S1 0.0285(4) 0.0255(4) 0.0300(4) 0.0024(3) 0.0132(3) 0.0042(3)
F1 0.0491(12) 0.0324(11) 0.0728(15) 0.0052(10) 0.0391(12) 0.0117(9)
F2 0.0711(15) 0.0324(10) 0.0368(11) 0.0064(8) 0.0337(11) 0.0006(9)
F3 0.0601(13) 0.0292(10) 0.0367(11) -0.0046(8) 0.0219(10) -0.0134(9)
O1 0.0179(10) 0.0411(12) 0.0228(10) 0.0008(8) 0.0103(9) 0.0030(8)
O2 0.0181(10) 0.0390(12) 0.0229(10) 0.0009(9) 0.0101(9) 0.0009(8)
C1 0.0152(13) 0.0298(15) 0.0308(16) -0.0003(12) 0.0105(13) 0.0006(11)
C2 0.0228(15) 0.0350(17) 0.0368(18) 0.0087(13) 0.0133(14) 0.0028(13)
C3 0.0229(16) 0.059(2) 0.0338(18) 0.0123(16) 0.0122(15) 0.0065(15)
C4 0.0216(16) 0.066(3) 0.0307(18) -0.0099(16) 0.0024(15) 0.0065(16)
C5 0.0291(18) 0.0347(19) 0.050(2) -0.0122(16) 0.0053(17) -0.0011(14)
C6 0.0234(16) 0.0345(18) 0.0362(18) 0.0076(13) 0.0064(15) 0.0017(13)
C7 0.0187(15) 0.0397(18) 0.0331(17) -0.0052(13) 0.0122(14) -0.0003(12)
C8 0.0188(14) 0.0291(15) 0.0261(15) -0.0004(11) 0.0125(13) 0.0007(11)
C9 0.0195(14) 0.0262(15) 0.0220(14) 0.0008(11) 0.0093(12) 0.0030(11)
C10 0.0187(14) 0.0475(19) 0.0259(15) -0.0005(13) 0.0118(13) 0.0043(13)
C11 0.0141(14) 0.0415(18) 0.0243(15) 0.0039(12) 0.0077(12) 0.0015(12)
C12 0.0218(14) 0.0252(15) 0.0246(14) -0.0003(11) 0.0117(13) 0.0006(11)
C13 0.0347(17) 0.0311(16) 0.0265(15) -0.0015(12) 0.0183(14) -0.0012(13)
C14 0.0282(15) 0.0188(14) 0.0303(15) 0.0016(11) 0.0119(13) -0.0007(11)
C15 0.050(2) 0.0277(16) 0.049(2) -0.0070(14) 0.0342(18) -0.0098(14)
C16 0.113(4) 0.0252(18) 0.056(2) -0.0072(17) 0.057(3) -0.011(2)
C17 0.125(5) 0.028(2) 0.034(2) -0.0029(15) 0.022(3) 0.005(2)
C18 0.046(2) 0.030(2) 0.057(3) -0.0126(17) -0.014(2) 0.0063(16)
C19 0.0294(17) 0.0272(17) 0.051(2) -0.0083(15) 0.0101(16) -0.0023(13)
C20 0.0192(16) 0.075(3) 0.0319(18) -0.0048(17) 0.0092(15) -0.0050(16)
C21 0.0371(19) 0.056(2) 0.0375(19) 0.0152(16) 0.0203(16) 0.0215(16)
C22 0.0303(17) 0.045(2) 0.0419(19) 0.0100(15) 0.0166(16) -0.0008(14)
C23 0.0262(16) 0.056(2) 0.0293(17) 0.0027(14) 0.0168(15) 0.0037(14)
B1 0.0236(17) 0.0237(16) 0.0253(16) 0.0021(12) 0.0126(14) 0.0020(13)

_geom_special_details            
;
 All esds (except the esd in the dihedral angle between two l.s. planes)
 are estimated using the full covariance matrix.  The cell esds are taken
 into account individually in the estimation of esds in distances, angles
 and torsion angles; correlations between esds in cell parameters are only
 used when they are defined by crystal symmetry.  An approximate (isotropic)
 treatment of cell esds is used for estimating esds involving l.s. planes.
;

loop_
_geom_bond_atom_site_label_1
_geom_bond_atom_site_label_2
_geom_bond_distance
_geom_bond_site_symmetry_2
_geom_bond_publ_flag
S1 C14 1.786(3) . ?
S1 C9 1.878(3) . ?
F1 C13 1.342(4) . ?
F2 C13 1.350(3) . ?
F3 C13 1.350(3) . ?
O1 B1 1.364(4) . ?
O1 C10 1.469(3) . ?
O2 B1 1.371(4) . ?
O2 C11 1.461(3) . ?
C1 C2 1.379(4) . ?
C1 C6 1.394(4) . ?
C1 C7 1.507(4) . ?
C2 C3 1.383(5) . ?
C3 C4 1.383(5) . ?
C4 C5 1.370(5) . ?
C5 C6 1.391(5) . ?
C7 C8 1.531(4) . ?
C8 C9 1.547(4) . ?
C9 C12 1.538(4) . ?
C9 B1 1.574(4) . ?
C10 C20 1.510(5) . ?
C10 C21 1.523(5) . ?
C10 C11 1.575(4) . ?
C11 C22 1.514(4) . ?
C11 C23 1.507(4) . ?
C12 C13 1.495(4) . ?
C14 C15 1.385(4) . ?
C14 C19 1.378(4) . ?
C15 C16 1.375(5) . ?
C16 C17 1.377(7) . ?
C17 C18 1.383(7) . ?
C18 C19 1.385(6) . ?

loop_
_geom_angle_atom_site_label_1
_geom_angle_atom_site_label_2
_geom_angle_atom_site_label_3
_geom_angle
_geom_angle_site_symmetry_1
_geom_angle_site_symmetry_3
_geom_angle_publ_flag
C14 S1 C9 104.91(13) . . ?
B1 O1 C10 107.2(2) . . ?
B1 O2 C11 107.4(2) . . ?
C2 C1 C6 118.1(3) . . ?
C2 C1 C7 120.5(3) . . ?
C6 C1 C7 121.3(3) . . ?
C1 C2 C3 121.3(3) . . ?
C2 C3 C4 119.9(3) . . ?
C5 C4 C3 119.9(3) . . ?
C4 C5 C6 120.0(3) . . ?
C1 C6 C5 120.7(3) . . ?
C1 C7 C8 109.4(2) . . ?
C7 C8 C9 117.4(2) . . ?
C12 C9 C8 114.6(2) . . ?
C12 C9 B1 114.5(2) . . ?
C8 C9 B1 110.6(2) . . ?
C12 C9 S1 109.69(18) . . ?
C8 C9 S1 103.38(18) . . ?
B1 C9 S1 102.89(19) . . ?
O1 C10 C20 108.3(2) . . ?
O1 C10 C21 106.6(2) . . ?
C20 C10 C21 110.0(3) . . ?
O1 C10 C11 102.6(2) . . ?
C20 C10 C11 115.4(3) . . ?
C21 C10 C11 113.2(3) . . ?
O2 C11 C22 106.9(2) . . ?
O2 C11 C23 108.1(2) . . ?
C22 C11 C23 110.8(3) . . ?
O2 C11 C10 102.3(2) . . ?
C22 C11 C10 113.0(3) . . ?
C23 C11 C10 114.9(2) . . ?
C13 C12 C9 114.3(2) . . ?
F1 C13 F2 106.3(2) . . ?
F1 C13 F3 105.4(2) . . ?
F2 C13 F3 104.8(2) . . ?
F1 C13 C12 114.0(3) . . ?
F2 C13 C12 111.2(2) . . ?
F3 C13 C12 114.4(3) . . ?
C15 C14 C19 119.7(3) . . ?
C15 C14 S1 119.3(2) . . ?
C19 C14 S1 121.0(3) . . ?
C16 C15 C14 120.6(4) . . ?
C17 C16 C15 119.9(4) . . ?
C16 C17 C18 119.7(4) . . ?
C19 C18 C17 120.5(4) . . ?
C18 C19 C14 119.6(4) . . ?
O2 B1 O1 113.9(3) . . ?
O2 B1 C9 122.0(3) . . ?
O1 B1 C9 124.1(3) . . ?

_refine_diff_density_max         0.295
_refine_diff_density_min         -0.500
_refine_diff_density_rms         0.069

_shelx_res_file                  
;
TITL FINAL_a.res in P2(1)/c
    FINAL_a.res
    created by SHELXL-2019/3 at 00:21:02 on 04-Dec-2024
REM Old TITL FINAL in P2(1)/c
REM SHELXT solution in P2(1)/c: R1 0.171, Rweak 0.023, Alpha 0.054
REM <I/s>   0.379 for  185 systematic absences,  Orientation as input
REM Formula found by SHELXT:  C24 F4 O S
CELL  0.71073  13.3845  14.5893  13.2217   90.000  119.102   90.000
ZERR    4.000   0.0005   0.0006   0.0005    0.000    0.002    0.000
LATT  1
SYMM -X, 1/2+Y, 1/2-Z
SFAC C H B F O S
UNIT 92 112 4 12 8 4
ACTA
LIST 4
TEMP -153.150
L.S. 10
BOND
REM LIST 6
FMAP 2
PLAN 20

WGHT    0.100000
FVAR       0.55884
S1    6    0.385135    0.583693    0.442433    11.00000    0.02849    0.02546 =
         0.02999    0.00237    0.01319    0.00422
F1    4    0.262825    0.885883    0.327676    11.00000    0.04906    0.03243 =
         0.07278    0.00523    0.03905    0.01166
F2    4    0.365784    0.891131    0.243460    11.00000    0.07111    0.03241 =
         0.03680    0.00637    0.03375    0.00058
F3    4    0.444147    0.903180    0.427655    11.00000    0.06006    0.02924 =
         0.03674   -0.00456    0.02187   -0.01342
O1    5    0.135875    0.704043    0.304792    11.00000    0.01787    0.04108 =
         0.02281    0.00076    0.01030    0.00304
O2    5    0.201350    0.723163    0.499066    11.00000    0.01810    0.03899 =
         0.02295    0.00087    0.01011    0.00092
C1    1    0.631628    0.777399    0.724011    11.00000    0.01516    0.02984 =
         0.03085   -0.00026    0.01051    0.00061
C2    1    0.660544    0.718922    0.816064    11.00000    0.02276    0.03504 =
         0.03681    0.00865    0.01326    0.00279
AFIX  43
H2    2    0.643926    0.655423    0.801793    11.00000   -1.20000
AFIX   0
C3    1    0.713249    0.750854    0.928740    11.00000    0.02287    0.05912 =
         0.03381    0.01226    0.01223    0.00646
AFIX  43
H3    2    0.733306    0.709364    0.991075    11.00000   -1.20000
AFIX   0
C4    1    0.736708    0.843270    0.950527    11.00000    0.02156    0.06569 =
         0.03075   -0.00991    0.00240    0.00648
AFIX  43
H4    2    0.771466    0.865543    1.027752    11.00000   -1.20000
AFIX   0
C5    1    0.709785    0.902718    0.860643    11.00000    0.02907    0.03465 =
         0.05039   -0.01219    0.00528   -0.00113
AFIX  43
H5    2    0.726358    0.966170    0.875558    11.00000   -1.20000
AFIX   0
C6    1    0.658156    0.870081    0.747516    11.00000    0.02336    0.03449 =
         0.03622    0.00760    0.00642    0.00166
AFIX  43
H6    2    0.640791    0.911411    0.685609    11.00000   -1.20000
AFIX   0
C7    1    0.566503    0.742469    0.601490    11.00000    0.01866    0.03967 =
         0.03307   -0.00518    0.01215   -0.00034
AFIX  23
H7A   2    0.592059    0.679590    0.597294    11.00000   -1.20000
H7B   2    0.581554    0.782291    0.549753    11.00000   -1.20000
AFIX   0
C8    1    0.438380    0.742137    0.562282    11.00000    0.01884    0.02909 =
         0.02610   -0.00036    0.01254    0.00074
AFIX  23
H8A   2    0.416168    0.805133    0.571062    11.00000   -1.20000
H8B   2    0.426105    0.702375    0.615934    11.00000   -1.20000
AFIX   0
C9    1    0.356131    0.710034    0.437314    11.00000    0.01953    0.02619 =
         0.02202    0.00085    0.00925    0.00301
C10   1    0.033677    0.720650    0.316377    11.00000    0.01866    0.04749 =
         0.02594   -0.00047    0.01178    0.00426
C11   1    0.079179    0.704412    0.449453    11.00000    0.01409    0.04147 =
         0.02433    0.00386    0.00769    0.00152
C12   1    0.376448    0.755379    0.343867    11.00000    0.02182    0.02522 =
         0.02461   -0.00032    0.01172    0.00059
AFIX  23
H12A  2    0.454955    0.740611    0.359738    11.00000   -1.20000
H12B  2    0.322582    0.728515    0.267769    11.00000   -1.20000
AFIX   0
C13   1    0.362024    0.857205    0.336547    11.00000    0.03475    0.03112 =
         0.02649   -0.00147    0.01831   -0.00121
C14   1    0.324184    0.549648    0.294438    11.00000    0.02816    0.01876 =
         0.03027    0.00163    0.01185   -0.00070
C15   1    0.391418    0.550633    0.241354    11.00000    0.04964    0.02771 =
         0.04916   -0.00705    0.03418   -0.00984
AFIX  43
H15   2    0.469266    0.568778    0.284200    11.00000   -1.20000
AFIX   0
C16   1    0.346553    0.525591    0.127191    11.00000    0.11297    0.02519 =
         0.05570   -0.00721    0.05664   -0.01143
AFIX  43
H16   2    0.393061    0.527166    0.091205    11.00000   -1.20000
AFIX   0
C17   1    0.234086    0.498218    0.065075    11.00000    0.12529    0.02764 =
         0.03403   -0.00294    0.02245    0.00453
AFIX  43
H17   2    0.202135    0.482601   -0.014430    11.00000   -1.20000
AFIX   0
C18   1    0.167912    0.493586    0.119042    11.00000    0.04617    0.02974 =
         0.05737   -0.01260   -0.01414    0.00632
AFIX  43
H18   2    0.091298    0.472263    0.077219    11.00000   -1.20000
AFIX   0
C19   1    0.212561    0.519816    0.233633    11.00000    0.02935    0.02722 =
         0.05099   -0.00829    0.01012   -0.00229
AFIX  43
H19   2    0.166523    0.517260    0.270098    11.00000   -1.20000
AFIX   0
C20   1   -0.059213    0.655882    0.236197    11.00000    0.01916    0.07542 =
         0.03194   -0.00484    0.00921   -0.00498
AFIX 137
H20A  2   -0.127594    0.664916    0.244197    11.00000   -1.50000
H20B  2   -0.032579    0.592507    0.256286    11.00000   -1.50000
H20C  2   -0.077749    0.668191    0.156074    11.00000   -1.50000
AFIX   0
C21   1   -0.002309    0.819392    0.279093    11.00000    0.03710    0.05574 =
         0.03747    0.01518    0.02028    0.02152
AFIX 137
H21A  2   -0.073306    0.832403    0.280801    11.00000   -1.50000
H21B  2   -0.014733    0.828333    0.200342    11.00000   -1.50000
H21C  2    0.057954    0.860981    0.332145    11.00000   -1.50000
AFIX   0
C22   1    0.068128    0.605771    0.478171    11.00000    0.03028    0.04500 =
         0.04193    0.00999    0.01663   -0.00078
AFIX 137
H22A  2   -0.012862    0.590649    0.447439    11.00000   -1.50000
H22B  2    0.108682    0.597565    0.562366    11.00000   -1.50000
H22C  2    0.101409    0.565243    0.443299    11.00000   -1.50000
AFIX   0
C23   1    0.031480    0.768759    0.504549    11.00000    0.02616    0.05592 =
         0.02926    0.00268    0.01676    0.00369
AFIX 137
H23A  2   -0.051813    0.761942    0.466623    11.00000   -1.50000
H23B  2    0.050662    0.832046    0.495848    11.00000   -1.50000
H23C  2    0.064577    0.754125    0.586996    11.00000   -1.50000
AFIX   0
B1    3    0.228536    0.713490    0.412186    11.00000    0.02358    0.02369 =
         0.02533    0.00205    0.01261    0.00200

HKLF 4


REM  FINAL_a.res in P2(1)/c
REM wR2 = 0.1844, GooF = S = 1.008, Restrained GooF = 1.008 for all data
REM R1 = 0.0662 for 3327 Fo > 4sig(Fo) and 0.1137 for all 5192 data
REM 275 parameters refined using 0 restraints

END

WGHT      0.0695      0.7429

REM Highest difference peak  0.295,  deepest hole -0.500,  1-sigma level  0.069
Q1    1   0.4920  0.5410  0.3373  11.00000  0.05    0.29
Q2    1   0.2581  0.5595  0.2555  11.00000  0.05    0.28
Q3    1   0.3206  0.5495  0.4126  11.00000  0.05    0.25
Q4    1   0.0504  0.5427  0.0023  11.00000  0.05    0.25
Q5    1   0.2938  0.7274  0.4185  11.00000  0.05    0.25
Q6    1   0.3526  0.5492  0.4749  11.00000  0.05    0.24
Q7    1   0.3884  0.4769  0.3542  11.00000  0.05    0.24
Q8    1   0.4123  0.9802  0.3021  11.00000  0.05    0.24
Q9    1   0.1105  0.5146 -0.1087  11.00000  0.05    0.23
Q10   1   0.0120  0.5404  0.3759  11.00000  0.05    0.23
Q11   1   0.6967  1.0489  0.8421  11.00000  0.05    0.23
Q12   1   0.2612  0.9925  0.3439  11.00000  0.05    0.22
Q13   1   0.3421  0.5232  0.2524  11.00000  0.05    0.22
Q14   1   0.3046  0.4568  0.2610  11.00000  0.05    0.22
Q15   1   0.7771  1.0040  0.9812  11.00000  0.05    0.22
Q16   1   0.4509  0.4509  0.1461  11.00000  0.05    0.21
Q17   1   0.7769  0.9790  0.8363  11.00000  0.05    0.21
Q18   1   0.0938  0.4852 -0.0830  11.00000  0.05    0.21
Q19   1   0.4701  1.0031  0.4266  11.00000  0.05    0.21
Q20   1   0.3150  0.5121  0.3340  11.00000  0.05    0.21
;
_shelx_res_checksum              97373
